# Supplementary material for: Predicting Functional Consequences of Recent Natural Selection in Britain
Source: Mol Biol Evol. 2024 Mar 11;41(3):msae053. doi: 10.1093/molbev/msae053 (PMC10962637; doi:10.1093/molbev/msae053)
Supplement: msae053_Supplementary_Data [file msae053_supplementary_data.zip]

Archive with 2 entries (2 files):
- Supplementary Figures and Table 1.pdf
- Supplementary Table 2.csv
