# Supplementary material for: Predicting Functional Consequences of Recent Natural Selection in Britain
Source: Mol Biol Evol. 2024 Mar 11;41(3):msae053. doi: 10.1093/molbev/msae053 (PMC10962637; doi:10.1093/molbev/msae053)
Supplement: msae053_Supplementary_Data [file msae053_supplementary_data.zip › Supplementary Table 2.csv]

chr	gene	tissue	R2	locus	GC_P	FDR_Sig
1	SLC44A5	Skin_Sun_Exposed_Lower_leg	0.565224828678943	Novel	8.82666883987566e-06	TRUE
1	SLC44A5	Skin_Not_Sun_Exposed_Suprapubic	0.558961924336277	Novel	1.271777503316e-05	TRUE
1	SLC44A5	Muscle_Skeletal	0.481270383736573	Novel	5.44880098333276e-05	TRUE
1	SLC44A5	Esophagus_Mucosa	0.475797192940894	Novel	5.94325648841492e-06	TRUE
1	SLC44A5	Thyroid	0.431966750962731	Novel	4.78919687203746e-05	TRUE
1	SLC44A5	Lung	0.395630186768952	Novel	3.65951343032868e-05	TRUE
1	SLC44A5	Pancreas	0.34714370312891	Novel	0.00899112444262434	FALSE
1	SLC44A5	Colon_Transverse	0.334125744468361	Novel	5.12816166094812e-05	TRUE
1	SLC44A5	Small_Intestine_Terminal_Ileum	0.306461540921136	Novel	3.51262458821175e-05	TRUE
1	SLC44A5	Cells_EBV-transformed_lymphocytes	0.294895588467334	Novel	6.45825178498659e-05	TRUE
1	SLC44A5	Minor_Salivary_Gland	0.287415974290703	Novel	1.35368910156745e-05	TRUE
1	SLC44A5	Kidney_Cortex	0.280172525615302	Novel	4.63304486392018e-05	TRUE
1	SLC44A5	Heart_Left_Ventricle	0.243259294090512	Novel	0.000641481540110762	FALSE
1	SLC44A5	Heart_Atrial_Appendage	0.239968467644462	Novel	4.60783387509958e-05	TRUE
1	SLC44A5	Spleen	0.232959376081049	Novel	2.77546796433725e-05	TRUE
1	SLC44A5	Esophagus_Muscularis	0.230937801840617	Novel	4.99665481458657e-05	TRUE
1	SLC44A5	Adipose_Subcutaneous	0.218565915186638	Novel	4.97417329226539e-05	TRUE
1	SLC44A5	Brain_Cerebellum	0.213756986165989	Novel	0.244966220699217	FALSE
1	SLC44A5	Brain_Cerebellar_Hemisphere	0.207450206373389	Novel	0.119772977044508	FALSE
1	SLC44A5	Esophagus_Gastroesophageal_Junction	0.193147538766762	Novel	3.86915983528371e-05	TRUE
1	SLC44A5	Nerve_Tibial	0.191060271547633	Novel	7.89733376882617e-05	TRUE
1	SLC44A5	Breast_Mammary_Tissue	0.168992474888532	Novel	5.74851970486486e-05	TRUE
1	SLC44A5	Adipose_Visceral_Omentum	0.147567220396008	Novel	0.000556392329524209	FALSE
1	SLC44A5	Prostate	0.133388152851644	Novel	3.36969182539009e-05	TRUE
1	SLC44A5	Uterus	0.103378927943676	Novel	0.848993156792844	FALSE
1	SLC44A5	Stomach	0.102373869568937	Novel	1.60417587819113e-05	TRUE
1	SLC44A5	Pituitary	0.0845210782308459	Novel	3.12228693658054e-05	TRUE
1	SLC44A5	Colon_Sigmoid	0.0759046172203846	Novel	0.000326995228336168	FALSE
1	SLC44A5	Adrenal_Gland	0.0531911601943378	Novel	0.657265548852809	FALSE
1	SLC44A5	Artery_Coronary	0.0431616948672937	Novel	3.34398840480581e-05	TRUE
1	SLC44A5	Ovary	0.0298103236038127	Novel	0.0267188187967749	FALSE
1	SLC44A5	Artery_Aorta	0.0208911546754571	Novel	1.63200828294387e-05	TRUE
1	SLC44A5	Artery_Tibial	0.0184245816005269	Novel	0.800475852369145	FALSE
2	TMEM163	Kidney_Cortex	0.387935368592033	LCT	5.01206656224713e-13	TRUE
2	TMEM163	Testis	0.373055974984615	LCT	8.38682659317725e-12	TRUE
2	TMEM163	Heart_Atrial_Appendage	0.27745706999666	LCT	1.00863971127442e-05	TRUE
2	TMEM163	Pituitary	0.259850746520499	LCT	1.47678348782153e-11	TRUE
2	TMEM163	Artery_Aorta	0.15296872082729	LCT	2.72353507763368e-09	TRUE
2	TMEM163	Brain_Frontal_Cortex_BA9	0.139782381190522	LCT	5.23725325225386e-09	TRUE
2	TMEM163	Whole_Blood	0.132047577131738	LCT	8.89496649372773e-08	TRUE
2	TMEM163	Brain_Cerebellum	0.118522549686461	LCT	4.72899175661597e-11	TRUE
2	TMEM163	Brain_Cortex	0.104030439976716	LCT	7.43261633500578e-13	TRUE
2	TMEM163	Artery_Coronary	0.0987738978578673	LCT	4.99890640110903e-10	TRUE
2	TMEM163	Esophagus_Muscularis	0.0910804495826172	LCT	1.60861686058288e-08	TRUE
2	TMEM163	Brain_Putamen_basal_ganglia	0.0834230875781014	LCT	1.23265838088099e-07	TRUE
2	TMEM163	Lung	0.0797927753216696	LCT	3.09383734466765e-08	TRUE
2	TMEM163	Nerve_Tibial	0.0785708374316636	LCT	4.50804468749607e-09	TRUE
2	TMEM163	Artery_Tibial	0.0743305542695307	LCT	1.61629196528964e-12	TRUE
2	TMEM163	Stomach	0.0720261896960132	LCT	3.49214161121389e-06	TRUE
2	TMEM163	Esophagus_Gastroesophageal_Junction	0.0707504965657806	LCT	1.80718072409348e-07	TRUE
2	TMEM163	Prostate	0.061846391029552	LCT	5.89176471727142e-11	TRUE
2	TMEM163	Thyroid	0.0593740334826009	LCT	6.57560117961836e-11	TRUE
2	TMEM163	Minor_Salivary_Gland	0.0538896287592816	LCT	2.92883821710472e-06	TRUE
2	TMEM163	Esophagus_Mucosa	0.0535546042837642	LCT	6.92851489171145e-08	TRUE
2	TMEM163	Brain_Caudate_basal_ganglia	0.0528488052979448	LCT	4.49070648853423e-08	TRUE
2	TMEM163	Cells_EBV-transformed_lymphocytes	0.0440463520765341	LCT	1.91972248340464e-07	TRUE
2	TMEM163	Brain_Amygdala	0.0416905468405169	LCT	3.44019883787574e-12	TRUE
2	TMEM163	Ovary	0.0351932082490448	LCT	0.000401122061384856	FALSE
2	TMEM163	Brain_Anterior_cingulate_cortex_BA24	0.0340312022300118	LCT	2.15446190451439e-09	TRUE
2	TMEM163	Brain_Hypothalamus	0.0323032824267589	LCT	1.2897709899771e-09	TRUE
2	TMEM163	Brain_Cerebellar_Hemisphere	0.0313975287711628	LCT	9.5900139696438e-11	TRUE
2	TMEM163	Colon_Transverse	0.0201193828858357	LCT	4.21797698781919e-11	TRUE
2	TMEM163	Adipose_Visceral_Omentum	0.014723107549854	LCT	0.0413470212327434	FALSE
2	MAP3K19	Testis	0.232871179497914	LCT	1.4904620991375e-07	TRUE
2	LCT	Cells_EBV-transformed_lymphocytes	0.0819357980035895	LCT	1.07769895882059e-09	TRUE
2	MCM6	Esophagus_Muscularis	0.197661748208672	LCT	1.73560833768915e-18	TRUE
2	MCM6	Artery_Aorta	0.185790162911238	LCT	1.87852669865438e-18	TRUE
2	MCM6	Brain_Cortex	0.162041524503172	LCT	1.00099858493593e-06	TRUE
2	MCM6	Brain_Nucleus_accumbens_basal_ganglia	0.158492094003871	LCT	0.192558912022898	FALSE
2	MCM6	Artery_Coronary	0.154714007220879	LCT	2.62286903235084e-19	TRUE
2	MCM6	Esophagus_Gastroesophageal_Junction	0.154247236371105	LCT	2.50963606878798e-20	TRUE
2	MCM6	Brain_Cerebellum	0.14779273775909	LCT	9.94717617329385e-12	TRUE
2	MCM6	Brain_Caudate_basal_ganglia	0.138418046236737	LCT	0.687706599157179	FALSE
2	MCM6	Nerve_Tibial	0.131744954898262	LCT	1.5007267067967e-17	TRUE
2	MCM6	Thyroid	0.120629782225357	LCT	3.9247815203925e-16	TRUE
2	MCM6	Heart_Left_Ventricle	0.112457648340956	LCT	6.90050327933086e-18	TRUE
2	MCM6	Small_Intestine_Terminal_Ileum	0.108504118627303	LCT	1.24986399611012e-16	TRUE
2	MCM6	Heart_Atrial_Appendage	0.100213065664506	LCT	4.62125063462863e-19	TRUE
2	MCM6	Brain_Frontal_Cortex_BA9	0.0937508762427473	LCT	4.63361521968094e-07	TRUE
2	MCM6	Artery_Tibial	0.0917812526484113	LCT	2.74159708540188e-19	TRUE
2	MCM6	Lung	0.086800688298166	LCT	9.97091300766207e-21	TRUE
2	MCM6	Colon_Sigmoid	0.075312393721819	LCT	2.53581509810181e-19	TRUE
2	MCM6	Brain_Putamen_basal_ganglia	0.0737292473131162	LCT	0.0035785931036869	FALSE
2	MCM6	Spleen	0.070291138905785	LCT	4.53886999823623e-20	TRUE
2	MCM6	Whole_Blood	0.0701732657509304	LCT	6.32982589295084e-17	TRUE
2	MCM6	Brain_Cerebellar_Hemisphere	0.0698887692249682	LCT	2.73359782662143e-14	TRUE
2	MCM6	Adipose_Subcutaneous	0.067397426257932	LCT	2.78452601604344e-19	TRUE
2	MCM6	Uterus	0.0628319859425844	LCT	3.65382953333913e-18	TRUE
2	MCM6	Colon_Transverse	0.0603667468762988	LCT	2.67608315112415e-21	TRUE
2	MCM6	Adipose_Visceral_Omentum	0.0421113857897073	LCT	1.17989021219357e-18	TRUE
2	MCM6	Muscle_Skeletal	0.0416515130429524	LCT	6.27353548131854e-16	TRUE
2	MCM6	Brain_Anterior_cingulate_cortex_BA24	0.0404306888565112	LCT	4.32403778610486e-12	TRUE
2	MCM6	Pituitary	0.0389490583858152	LCT	7.04739359685202e-14	TRUE
2	MCM6	Cells_Cultured_fibroblasts	0.0386637295157399	LCT	1.27499914207744e-20	TRUE
2	MCM6	Brain_Substantia_nigra	0.0375582910817757	LCT	1.06423163642522e-13	TRUE
2	MCM6	Brain_Hypothalamus	0.0349141281923297	LCT	1.00053731131466e-13	TRUE
2	MCM6	Breast_Mammary_Tissue	0.0336499776683123	LCT	3.32601898141213e-18	TRUE
2	MCM6	Adrenal_Gland	0.0327111947915611	LCT	1.56261033065298e-21	TRUE
2	MCM6	Brain_Amygdala	0.0323045764498818	LCT	4.77250177998725e-07	TRUE
2	MCM6	Ovary	0.0306025382513763	LCT	2.34505658072206e-18	TRUE
2	MCM6	Brain_Hippocampus	0.0280258691625536	LCT	9.0269263872817e-13	TRUE
2	MCM6	Prostate	0.0256500892484208	LCT	3.04163663361057e-18	TRUE
2	MCM6	Skin_Sun_Exposed_Lower_leg	0.0179033558430564	LCT	0.00413069421458659	FALSE
2	MCM6	Skin_Not_Sun_Exposed_Suprapubic	0.0148411068420384	LCT	3.79743605788653e-13	TRUE
2	MCM6	Esophagus_Mucosa	0.0145770585495095	LCT	3.22281524888831e-18	TRUE
2	DARS	Whole_Blood	0.165132036591144	LCT	2.13748384182317e-07	TRUE
2	DARS	Thyroid	0.100960137686479	LCT	0.0403744516931367	FALSE
2	DARS	Esophagus_Muscularis	0.0985092880623529	LCT	3.37274177792238e-05	TRUE
2	DARS	Artery_Aorta	0.0730743307316633	LCT	0.00264397460270894	FALSE
2	DARS	Skin_Sun_Exposed_Lower_leg	0.071945361865248	LCT	0.00246740759869891	FALSE
2	DARS	Esophagus_Mucosa	0.0716744629775528	LCT	0.000138980314740666	FALSE
2	DARS	Colon_Transverse	0.0711969609036484	LCT	2.96336646375977e-06	TRUE
2	DARS	Brain_Cerebellar_Hemisphere	0.0704884366479022	LCT	0.000748808404922599	FALSE
2	DARS	Uterus	0.0682396984526256	LCT	0.000138930861248526	FALSE
2	DARS	Skin_Not_Sun_Exposed_Suprapubic	0.0664523114748809	LCT	0.0024838310997846	FALSE
2	DARS	Pituitary	0.0645552308389185	LCT	0.0359463681134965	FALSE
2	DARS	Artery_Tibial	0.0625487708537111	LCT	0.00305361960598752	FALSE
2	DARS	Esophagus_Gastroesophageal_Junction	0.0600322831979031	LCT	0.000144976896555244	FALSE
2	DARS	Brain_Cerebellum	0.0547881711523175	LCT	0.00029163298198193	FALSE
2	DARS	Lung	0.0506817612760954	LCT	0.00458223873486269	FALSE
2	DARS	Adipose_Visceral_Omentum	0.0487367414625454	LCT	0.00229567397006897	FALSE
2	DARS	Cells_EBV-transformed_lymphocytes	0.0435449508815267	LCT	0.000108129563198289	FALSE
2	DARS	Heart_Left_Ventricle	0.0430850100554672	LCT	0.00189338911053525	FALSE
2	DARS	Prostate	0.038970051638292	LCT	0.00166210262987093	FALSE
2	DARS	Colon_Sigmoid	0.0383119365602042	LCT	3.12828607134668e-08	TRUE
2	DARS	Spleen	0.0357384692955139	LCT	0.00234148791441037	FALSE
2	DARS	Adipose_Subcutaneous	0.0355176416471258	LCT	0.00650945323683471	FALSE
2	DARS	Ovary	0.0264094588969076	LCT	2.5875410253533e-15	TRUE
2	DARS	Brain_Hypothalamus	0.0260014053904467	LCT	0.000146560365619346	FALSE
2	DARS	Stomach	0.016041052621382	LCT	0.000138797728282658	FALSE
2	DARS	Nerve_Tibial	0.0152337029397666	LCT	0.104803342644021	FALSE
2	DARS	Heart_Atrial_Appendage	0.0135724842600639	LCT	0.000138797728282655	FALSE
2	DARS	Muscle_Skeletal	0.0128354672931869	LCT	9.20332349467997e-07	TRUE
2	DARS	Cells_Cultured_fibroblasts	0.0114421140771363	LCT	8.6016535176419e-05	TRUE
2	CXCR4	Adrenal_Gland	0.083389533260117	LCT	1.45675723812053e-05	TRUE
2	CXCR4	Adipose_Subcutaneous	0.0755132824371172	LCT	0.00149518704062672	FALSE
2	CXCR4	Esophagus_Gastroesophageal_Junction	0.0498032915984629	LCT	0.0632664780334343	FALSE
2	CXCR4	Heart_Atrial_Appendage	0.0378392217648188	LCT	0.00208540698881914	FALSE
2	CXCR4	Muscle_Skeletal	0.0353193370995436	LCT	0.00184273109911585	FALSE
2	CXCR4	Breast_Mammary_Tissue	0.0333691576042686	LCT	0.000614948895388979	FALSE
2	CXCR4	Brain_Hypothalamus	0.0314421816936319	LCT	6.09014039592625e-07	TRUE
2	CXCR4	Esophagus_Muscularis	0.0307416284366493	LCT	0.00208540698881915	FALSE
2	CXCR4	Cells_EBV-transformed_lymphocytes	0.0277080009552767	LCT	0.366573293884284	FALSE
2	CXCR4	Artery_Coronary	0.020542531272559	LCT	0.601732758498172	FALSE
2	CXCR4	Nerve_Tibial	0.0173736372714307	LCT	0.00462927772079562	FALSE
2	CXCR4	Heart_Left_Ventricle	0.0126160262619011	LCT	2.10147899817206e-10	TRUE
5	P4HA2	Thyroid	0.379992671870509	PDLIM4	9.35774987234809e-05	TRUE
5	P4HA2	Testis	0.302657929153909	PDLIM4	0.000236891090624396	FALSE
5	P4HA2	Artery_Aorta	0.280126180185625	PDLIM4	0.0019353499702259	FALSE
5	P4HA2	Nerve_Tibial	0.268781857468798	PDLIM4	0.000899392652109374	FALSE
5	P4HA2	Artery_Tibial	0.248621718106321	PDLIM4	0.00178756845995246	FALSE
5	P4HA2	Pancreas	0.246513981785192	PDLIM4	0.191390949138805	FALSE
5	P4HA2	Esophagus_Mucosa	0.209807907711947	PDLIM4	7.10714575329688e-05	TRUE
5	P4HA2	Spleen	0.178206861703731	PDLIM4	0.0184466357616612	FALSE
5	P4HA2	Brain_Cerebellar_Hemisphere	0.174128630612689	PDLIM4	6.70383598499992e-05	TRUE
5	P4HA2	Brain_Putamen_basal_ganglia	0.153929362623622	PDLIM4	0.32436672878717	FALSE
5	P4HA2	Brain_Cerebellum	0.147861327253654	PDLIM4	0.00938828674227127	FALSE
5	P4HA2	Ovary	0.142858599379324	PDLIM4	0.0040824308508354	FALSE
5	P4HA2	Cells_Cultured_fibroblasts	0.129782123929943	PDLIM4	0.000760261484071256	FALSE
5	P4HA2	Colon_Sigmoid	0.123386279981172	PDLIM4	0.00235620129815843	FALSE
5	P4HA2	Uterus	0.105333550520691	PDLIM4	0.00197663363616665	FALSE
5	P4HA2	Esophagus_Muscularis	0.0980306935788391	PDLIM4	0.00194310857505995	FALSE
5	P4HA2	Heart_Atrial_Appendage	0.0930027730865582	PDLIM4	0.564653923968642	FALSE
5	P4HA2	Esophagus_Gastroesophageal_Junction	0.0863828842045054	PDLIM4	0.000613280830165488	FALSE
5	P4HA2	Brain_Caudate_basal_ganglia	0.0794117880035626	PDLIM4	0.281574211982471	FALSE
5	P4HA2	Artery_Coronary	0.0786425887945639	PDLIM4	0.00247062093182082	FALSE
5	P4HA2	Cells_EBV-transformed_lymphocytes	0.0628351173464554	PDLIM4	0.0063811495527651	FALSE
5	P4HA2	Small_Intestine_Terminal_Ileum	0.0604396683978047	PDLIM4	0.001190428783684	FALSE
5	P4HA2	Prostate	0.0589777971279607	PDLIM4	0.0379888043356223	FALSE
5	P4HA2	Colon_Transverse	0.0578334033574373	PDLIM4	0.00353963005412106	FALSE
5	P4HA2	Minor_Salivary_Gland	0.0540172485589936	PDLIM4	0.000135007447883502	FALSE
5	P4HA2	Adrenal_Gland	0.0488694993994996	PDLIM4	0.0233255123405895	FALSE
5	P4HA2	Brain_Hippocampus	0.0484624544321326	PDLIM4	0.989137275374085	FALSE
5	P4HA2	Breast_Mammary_Tissue	0.0483482202892818	PDLIM4	0.00241390178983749	FALSE
5	P4HA2	Brain_Anterior_cingulate_cortex_BA24	0.0460960320512492	PDLIM4	0.479124944966367	FALSE
5	P4HA2	Brain_Substantia_nigra	0.0459485966689414	PDLIM4	0.000407929334955468	FALSE
5	P4HA2	Lung	0.0439106344250835	PDLIM4	5.79548108868623e-05	TRUE
5	P4HA2	Muscle_Skeletal	0.0421789325860771	PDLIM4	0.106415559722346	FALSE
5	P4HA2	Brain_Cortex	0.0406634884136813	PDLIM4	0.0392804355397686	FALSE
5	P4HA2	Skin_Sun_Exposed_Lower_leg	0.0354586954371433	PDLIM4	0.0265044174633163	FALSE
5	P4HA2	Stomach	0.0342332476770874	PDLIM4	0.00229728759853811	FALSE
5	P4HA2	Brain_Nucleus_accumbens_basal_ganglia	0.0305442052523897	PDLIM4	0.891225345967879	FALSE
5	P4HA2	Whole_Blood	0.0248800101963965	PDLIM4	0.55567541729615	FALSE
5	P4HA2	Adipose_Subcutaneous	0.0203693083784348	PDLIM4	0.146469625032383	FALSE
5	P4HA2	Skin_Not_Sun_Exposed_Suprapubic	0.0172286548902373	PDLIM4	0.00223758355449893	FALSE
5	P4HA2	Adipose_Visceral_Omentum	0.0169069735337567	PDLIM4	0.0259299393647153	FALSE
5	PDLIM4	Brain_Cortex	0.285957491426497	PDLIM4	1.09757119375857e-06	TRUE
5	PDLIM4	Brain_Frontal_Cortex_BA9	0.239836690369368	PDLIM4	1.57619442096884e-06	TRUE
5	PDLIM4	Brain_Anterior_cingulate_cortex_BA24	0.217007296194826	PDLIM4	1.17873466486388e-06	TRUE
5	PDLIM4	Heart_Left_Ventricle	0.207512637016974	PDLIM4	1.07046806791566e-06	TRUE
5	PDLIM4	Brain_Hypothalamus	0.190145236867338	PDLIM4	3.99401699948082e-07	TRUE
5	PDLIM4	Skin_Sun_Exposed_Lower_leg	0.181723494114402	PDLIM4	1.6284889179892e-06	TRUE
5	PDLIM4	Cells_EBV-transformed_lymphocytes	0.179317777821205	PDLIM4	1.24358764804986e-06	TRUE
5	PDLIM4	Pancreas	0.167230620612193	PDLIM4	1.1232495716608e-06	TRUE
5	PDLIM4	Testis	0.155265722115789	PDLIM4	0.0709477330902763	FALSE
5	PDLIM4	Minor_Salivary_Gland	0.153522903428744	PDLIM4	1.09381612859093e-06	TRUE
5	PDLIM4	Cells_Cultured_fibroblasts	0.140150451343524	PDLIM4	1.52225032412629e-06	TRUE
5	PDLIM4	Breast_Mammary_Tissue	0.138981716473533	PDLIM4	4.26182765605197e-06	TRUE
5	PDLIM4	Skin_Not_Sun_Exposed_Suprapubic	0.137439586216211	PDLIM4	1.04282862398162e-06	TRUE
5	PDLIM4	Adipose_Subcutaneous	0.128795557328809	PDLIM4	1.97291991715063e-06	TRUE
5	PDLIM4	Pituitary	0.119963346045583	PDLIM4	1.07432498265388e-06	TRUE
5	PDLIM4	Thyroid	0.118855777217922	PDLIM4	8.57819869766458e-05	TRUE
5	PDLIM4	Prostate	0.105159479924636	PDLIM4	1.1767746829102e-06	TRUE
5	PDLIM4	Brain_Amygdala	0.0919851685603532	PDLIM4	1.44758879646247e-06	TRUE
5	PDLIM4	Adipose_Visceral_Omentum	0.076230550309233	PDLIM4	1.05127442692344e-06	TRUE
5	PDLIM4	Brain_Hippocampus	0.0683408583412188	PDLIM4	1.15504805327316e-06	TRUE
5	PDLIM4	Brain_Putamen_basal_ganglia	0.0670392268252523	PDLIM4	1.1552088526094e-06	TRUE
5	PDLIM4	Muscle_Skeletal	0.0518679983653505	PDLIM4	1.19979487538862e-06	TRUE
5	PDLIM4	Brain_Caudate_basal_ganglia	0.0458267988034167	PDLIM4	1.1696426057622e-06	TRUE
5	PDLIM4	Spleen	0.0394647081185343	PDLIM4	1.39611003823006e-06	TRUE
5	PDLIM4	Brain_Nucleus_accumbens_basal_ganglia	0.0393835391396398	PDLIM4	1.0831612165902e-06	TRUE
5	PDLIM4	Small_Intestine_Terminal_Ileum	0.0375477515902989	PDLIM4	2.06034242936326e-06	TRUE
5	PDLIM4	Stomach	0.0309667715243497	PDLIM4	1.29110335123032e-06	TRUE
5	PDLIM4	Lung	0.026146447526259	PDLIM4	1.13390418993836e-06	TRUE
5	PDLIM4	Esophagus_Mucosa	0.0189480382619045	PDLIM4	0.854974601808712	FALSE
5	PDLIM4	Artery_Aorta	0.0186449254558384	PDLIM4	0.0830624783480406	FALSE
5	PDLIM4	Whole_Blood	0.0179770891306005	PDLIM4	9.46242315857021e-07	TRUE
5	PDLIM4	Adrenal_Gland	0.0167424615856035	PDLIM4	2.06034242936339e-06	TRUE
5	PDLIM4	Artery_Tibial	0.01508464159948	PDLIM4	0.00307018694365887	FALSE
5	SLC22A5	Cells_Cultured_fibroblasts	0.437865169730596	PDLIM4	1.60465322548069e-05	TRUE
5	SLC22A5	Skin_Sun_Exposed_Lower_leg	0.343991501433268	PDLIM4	0.000485479355013733	FALSE
5	SLC22A5	Spleen	0.294865590814904	PDLIM4	0.000362503478897904	FALSE
5	SLC22A5	Skin_Not_Sun_Exposed_Suprapubic	0.289787508651924	PDLIM4	0.000511497831038626	FALSE
5	SLC22A5	Esophagus_Mucosa	0.28200154221466	PDLIM4	0.00185446802105723	FALSE
5	SLC22A5	Cells_EBV-transformed_lymphocytes	0.257868195422989	PDLIM4	0.100841579630543	FALSE
5	SLC22A5	Whole_Blood	0.223733007679361	PDLIM4	0.00578874509261915	FALSE
5	SLC22A5	Artery_Tibial	0.2005272487503	PDLIM4	0.00379119902729199	FALSE
5	SLC22A5	Brain_Cerebellum	0.182377967013592	PDLIM4	0.0312645921797626	FALSE
5	SLC22A5	Brain_Cerebellar_Hemisphere	0.17727500567126	PDLIM4	0.00411821538866472	FALSE
5	SLC22A5	Colon_Transverse	0.169691353096002	PDLIM4	0.000384270068010227	FALSE
5	SLC22A5	Lung	0.166275984906937	PDLIM4	0.000509169214173925	FALSE
5	SLC22A5	Brain_Nucleus_accumbens_basal_ganglia	0.165721040913415	PDLIM4	0.312659392078252	FALSE
5	SLC22A5	Brain_Putamen_basal_ganglia	0.160136455291121	PDLIM4	0.900950078746866	FALSE
5	SLC22A5	Thyroid	0.146071869138554	PDLIM4	0.00834176504853612	FALSE
5	SLC22A5	Breast_Mammary_Tissue	0.136252937360692	PDLIM4	9.91050290680966e-05	FALSE
5	SLC22A5	Minor_Salivary_Gland	0.134626607596643	PDLIM4	0.000679327366821676	FALSE
5	SLC22A5	Nerve_Tibial	0.134074396009774	PDLIM4	0.0228825560949381	FALSE
5	SLC22A5	Esophagus_Gastroesophageal_Junction	0.133572718947681	PDLIM4	0.0156106883055106	FALSE
5	SLC22A5	Small_Intestine_Terminal_Ileum	0.13125976930343	PDLIM4	0.000691888491118131	FALSE
5	SLC22A5	Esophagus_Muscularis	0.128479349112778	PDLIM4	0.00394528184749943	FALSE
5	SLC22A5	Stomach	0.121411460604428	PDLIM4	9.47112207100608e-05	FALSE
5	SLC22A5	Colon_Sigmoid	0.108113633695036	PDLIM4	0.000942696756290541	FALSE
5	SLC22A5	Brain_Caudate_basal_ganglia	0.100947305575243	PDLIM4	0.549587940226573	FALSE
5	SLC22A5	Adipose_Subcutaneous	0.0936927143716311	PDLIM4	0.000520150940900983	FALSE
5	SLC22A5	Testis	0.0829300623488668	PDLIM4	0.114617439241828	FALSE
5	SLC22A5	Artery_Coronary	0.081994322047504	PDLIM4	0.00100051510962878	FALSE
5	SLC22A5	Brain_Spinal_cord_cervical_c-1	0.0774821767333661	PDLIM4	0.00107711763029402	FALSE
5	SLC22A5	Prostate	0.076870377551009	PDLIM4	0.000469027731421758	FALSE
5	SLC22A5	Brain_Cortex	0.0768078520036668	PDLIM4	0.899636847977156	FALSE
5	SLC22A5	Brain_Hippocampus	0.0744107384425728	PDLIM4	0.0372739927582308	FALSE
5	SLC22A5	Muscle_Skeletal	0.0654127896470558	PDLIM4	0.000343810249235625	FALSE
5	SLC22A5	Brain_Substantia_nigra	0.0651991038011458	PDLIM4	0.0102841255814254	FALSE
5	SLC22A5	Adrenal_Gland	0.0648096353020941	PDLIM4	0.00110150143734269	FALSE
5	SLC22A5	Brain_Frontal_Cortex_BA9	0.0636955796215656	PDLIM4	0.347685708579695	FALSE
5	SLC22A5	Artery_Aorta	0.0615325404921657	PDLIM4	0.0128576482249691	FALSE
5	SLC22A5	Brain_Amygdala	0.0567294205590363	PDLIM4	0.693683911406227	FALSE
5	SLC22A5	Brain_Anterior_cingulate_cortex_BA24	0.0512742665874652	PDLIM4	0.57533147482203	FALSE
5	SLC22A5	Ovary	0.0510340586619995	PDLIM4	0.000637596960672416	FALSE
5	SLC22A5	Heart_Atrial_Appendage	0.0492327252757579	PDLIM4	0.0294363631367535	FALSE
5	SLC22A5	Pancreas	0.0456044728176653	PDLIM4	0.000522250954716107	FALSE
5	SLC22A5	Adipose_Visceral_Omentum	0.0445013789745943	PDLIM4	0.000936552708681548	FALSE
5	SLC22A5	Brain_Hypothalamus	0.0395122434558453	PDLIM4	0.796276477732174	FALSE
5	SLC22A5	Pituitary	0.0302168188766824	PDLIM4	0.195533620907104	FALSE
5	SLC22A5	Heart_Left_Ventricle	0.0210235168641682	PDLIM4	0.514629824421183	FALSE
6	PPP1R18	Artery_Aorta	0.204678977371776	HLA	4.16571728238602e-05	TRUE
6	PPP1R18	Esophagus_Muscularis	0.114080729981983	HLA	4.12748213592212e-05	TRUE
6	PPP1R18	Adrenal_Gland	0.111101901040054	HLA	1.33745717161995e-05	TRUE
6	PPP1R18	Uterus	0.108076469330607	HLA	2.91982860128494e-06	TRUE
6	PPP1R18	Cells_Cultured_fibroblasts	0.104718035310568	HLA	5.17573269405009e-05	TRUE
6	PPP1R18	Cells_EBV-transformed_lymphocytes	0.102606804358607	HLA	0.00862998311265561	FALSE
6	PPP1R18	Artery_Tibial	0.0984298363425977	HLA	8.39822792511901e-05	TRUE
6	PPP1R18	Artery_Coronary	0.0980370343025316	HLA	8.97535943445887e-06	TRUE
6	PPP1R18	Prostate	0.094575515328565	HLA	4.16612783935907e-06	TRUE
6	PPP1R18	Brain_Spinal_cord_cervical_c-1	0.0892358745231038	HLA	3.12561355026552e-06	TRUE
6	PPP1R18	Nerve_Tibial	0.0754458924627564	HLA	0.000860924013618625	FALSE
6	PPP1R18	Ovary	0.0706966742409238	HLA	5.12834142254413e-05	TRUE
6	PPP1R18	Esophagus_Gastroesophageal_Junction	0.0644695538090106	HLA	4.78040493341872e-06	TRUE
6	PPP1R18	Thyroid	0.061247753504161	HLA	3.30812507808919e-05	TRUE
6	PPP1R18	Brain_Anterior_cingulate_cortex_BA24	0.0587421677420011	HLA	9.49860992446081e-06	TRUE
6	PPP1R18	Adipose_Visceral_Omentum	0.0583076259381641	HLA	7.98721482855118e-05	TRUE
6	PPP1R18	Lung	0.0484107429034728	HLA	0.000137268606434032	FALSE
6	PPP1R18	Whole_Blood	0.0397861156916002	HLA	0.00285609202637266	FALSE
6	PPP1R18	Heart_Atrial_Appendage	0.0392630312245422	HLA	0.0388609263461341	FALSE
6	PPP1R18	Heart_Left_Ventricle	0.0354491560756669	HLA	0.0651272384990953	FALSE
6	PPP1R18	Breast_Mammary_Tissue	0.0330099951700255	HLA	5.90303960549595e-05	TRUE
6	PPP1R18	Stomach	0.0279203234085875	HLA	5.03690322161493e-06	TRUE
6	PPP1R18	Brain_Nucleus_accumbens_basal_ganglia	0.0262422698762529	HLA	0.00216783142790203	FALSE
6	PPP1R18	Adipose_Subcutaneous	0.0253669168954828	HLA	6.30300355340244e-05	TRUE
6	PPP1R18	Pituitary	0.025114804021248	HLA	1.16634401353958e-05	TRUE
6	PPP1R18	Colon_Transverse	0.0212932389125502	HLA	5.87691090951132e-06	TRUE
6	PPP1R18	Brain_Cerebellum	0.0187976383066881	HLA	0.141491346759535	FALSE
6	PPP1R18	Colon_Sigmoid	0.0155662620806779	HLA	5.03690322161524e-06	TRUE
6	TUBB	Cells_EBV-transformed_lymphocytes	0.0293959373674542	HLA	1.63479018328017e-06	TRUE
6	TUBB	Whole_Blood	0.0240549295151993	HLA	0.142801400259769	FALSE
6	TUBB	Adrenal_Gland	0.0180445192394333	HLA	0.551915652120499	FALSE
6	TUBB	Esophagus_Mucosa	0.016505217093471	HLA	0.000339587473533637	FALSE
6	TUBB	Cells_Cultured_fibroblasts	0.010260705306646	HLA	0.725027957821916	FALSE
6	PSORS1C1	Thyroid	0.656053055398106	HLA	7.30918827223532e-05	TRUE
6	PSORS1C1	Esophagus_Mucosa	0.635538250409146	HLA	0.303430261539719	FALSE
6	PSORS1C1	Lung	0.604597784119238	HLA	0.006352727394599	FALSE
6	PSORS1C1	Artery_Aorta	0.601944671353054	HLA	1.31065690226363e-05	TRUE
6	PSORS1C1	Artery_Tibial	0.58872074273574	HLA	0.00221632312612126	FALSE
6	PSORS1C1	Nerve_Tibial	0.58670684405201	HLA	0.00276462510234302	FALSE
6	PSORS1C1	Colon_Transverse	0.558846026788318	HLA	0.00145213615470034	FALSE
6	PSORS1C1	Adipose_Subcutaneous	0.550770680991513	HLA	0.925406871472397	FALSE
6	PSORS1C1	Stomach	0.546165800379962	HLA	0.00101366111079167	FALSE
6	PSORS1C1	Esophagus_Muscularis	0.534420950158777	HLA	0.000982878072572563	FALSE
6	PSORS1C1	Esophagus_Gastroesophageal_Junction	0.529930177829659	HLA	0.00158557355231741	FALSE
6	PSORS1C1	Prostate	0.529324404475907	HLA	0.000966616464323549	FALSE
6	PSORS1C1	Cells_Cultured_fibroblasts	0.519754005629647	HLA	0.0562733130737255	FALSE
6	PSORS1C1	Colon_Sigmoid	0.519264927106559	HLA	0.0134350246683679	FALSE
6	PSORS1C1	Adrenal_Gland	0.511358684468236	HLA	0.000861976798731575	FALSE
6	PSORS1C1	Spleen	0.510806469014127	HLA	0.423497728367136	FALSE
6	PSORS1C1	Minor_Salivary_Gland	0.506050955436354	HLA	0.426402999606653	FALSE
6	PSORS1C1	Adipose_Visceral_Omentum	0.499099838730761	HLA	0.14419971409068	FALSE
6	PSORS1C1	Testis	0.468208552610433	HLA	0.0357695518891522	FALSE
6	PSORS1C1	Breast_Mammary_Tissue	0.454954048867742	HLA	0.00129127556697458	FALSE
6	PSORS1C1	Artery_Coronary	0.451953193092802	HLA	0.000682930044784477	FALSE
6	PSORS1C1	Small_Intestine_Terminal_Ileum	0.440877429252565	HLA	0.00539958777710212	FALSE
6	PSORS1C1	Heart_Left_Ventricle	0.43246334244601	HLA	0.000138715702222345	FALSE
6	PSORS1C1	Ovary	0.399863582634414	HLA	0.000436009678656148	FALSE
6	PSORS1C1	Skin_Sun_Exposed_Lower_leg	0.391329368390809	HLA	0.00969059973997083	FALSE
6	PSORS1C1	Heart_Atrial_Appendage	0.390725633978792	HLA	0.000815719274746745	FALSE
6	PSORS1C1	Skin_Not_Sun_Exposed_Suprapubic	0.304724641667215	HLA	0.561284741347578	FALSE
6	PSORS1C1	Brain_Hypothalamus	0.300680343684631	HLA	0.298016094513851	FALSE
6	PSORS1C1	Brain_Spinal_cord_cervical_c-1	0.272874763280371	HLA	0.205061433187093	FALSE
6	PSORS1C1	Brain_Nucleus_accumbens_basal_ganglia	0.237593853957865	HLA	0.450984393892047	FALSE
6	PSORS1C1	Uterus	0.225381613480168	HLA	0.000301760793943514	FALSE
6	PSORS1C1	Brain_Cerebellar_Hemisphere	0.216373906028111	HLA	0.0127233219168541	FALSE
6	PSORS1C1	Brain_Amygdala	0.2115599509142	HLA	0.058974593786866	FALSE
6	PSORS1C1	Pancreas	0.21102575629565	HLA	6.97163686908468e-06	TRUE
6	PSORS1C1	Brain_Anterior_cingulate_cortex_BA24	0.208325741205148	HLA	0.0533323881195183	FALSE
6	PSORS1C1	Brain_Hippocampus	0.207238562192865	HLA	0.0425098898020557	FALSE
6	PSORS1C1	Brain_Caudate_basal_ganglia	0.195096018825733	HLA	0.218365249767717	FALSE
6	PSORS1C1	Brain_Putamen_basal_ganglia	0.185831157631188	HLA	0.0851219490505508	FALSE
6	PSORS1C1	Kidney_Cortex	0.169901882880925	HLA	0.00496057036358376	FALSE
6	PSORS1C1	Brain_Substantia_nigra	0.160802803571078	HLA	0.108892964496738	FALSE
6	PSORS1C1	Muscle_Skeletal	0.148829677453395	HLA	0.00617884549274821	FALSE
6	PSORS1C1	Pituitary	0.140950759354842	HLA	0.0175822497207748	FALSE
6	PSORS1C1	Brain_Frontal_Cortex_BA9	0.117042723797176	HLA	0.0410199774343522	FALSE
6	PSORS1C1	Brain_Cortex	0.112130363444507	HLA	0.0452700923391896	FALSE
6	PSORS1C1	Brain_Cerebellum	0.0942448959302143	HLA	0.0132186558214281	FALSE
6	CDSN	Skin_Sun_Exposed_Lower_leg	0.190413860028188	HLA	4.19976137797126e-05	TRUE
6	CDSN	Skin_Not_Sun_Exposed_Suprapubic	0.173176325843448	HLA	4.50111561383221e-05	TRUE
6	CCHCR1	Spleen	0.554882308170993	HLA	9.25841236644131e-07	TRUE
6	CCHCR1	Testis	0.551351855566694	HLA	0.0017459181668278	FALSE
6	CCHCR1	Adipose_Subcutaneous	0.510455389652685	HLA	1.29793472697785e-05	TRUE
6	CCHCR1	Thyroid	0.505950779220421	HLA	0.0413123775333736	FALSE
6	CCHCR1	Nerve_Tibial	0.480485968117591	HLA	4.0933315923738e-07	TRUE
6	CCHCR1	Small_Intestine_Terminal_Ileum	0.479706633092612	HLA	7.91062499958714e-07	TRUE
6	CCHCR1	Breast_Mammary_Tissue	0.458171424211681	HLA	0.000128208573477144	FALSE
6	CCHCR1	Cells_EBV-transformed_lymphocytes	0.455163889909414	HLA	0.339012687452864	FALSE
6	CCHCR1	Adipose_Visceral_Omentum	0.436682757357242	HLA	9.22854431006905e-06	TRUE
6	CCHCR1	Colon_Transverse	0.430641942338776	HLA	3.07296959316599e-06	TRUE
6	CCHCR1	Brain_Cerebellum	0.411472699356444	HLA	3.38827906303568e-06	TRUE
6	CCHCR1	Kidney_Cortex	0.398808539297714	HLA	0.000258037410063747	FALSE
6	CCHCR1	Lung	0.397342373557727	HLA	6.47473763293768e-06	TRUE
6	CCHCR1	Artery_Tibial	0.390675506380568	HLA	0.00217984540965757	FALSE
6	CCHCR1	Esophagus_Mucosa	0.381907584495109	HLA	1.88503426705771e-06	TRUE
6	CCHCR1	Esophagus_Muscularis	0.380496820746284	HLA	6.80610412146366e-06	TRUE
6	CCHCR1	Artery_Aorta	0.376537536325428	HLA	6.70066958825e-06	TRUE
6	CCHCR1	Artery_Coronary	0.368078923539287	HLA	8.83246177268917e-06	TRUE
6	CCHCR1	Muscle_Skeletal	0.355330288504705	HLA	0.904397416845976	FALSE
6	CCHCR1	Esophagus_Gastroesophageal_Junction	0.352153421291516	HLA	3.88012158992559e-06	TRUE
6	CCHCR1	Heart_Atrial_Appendage	0.347227467760587	HLA	4.89109459017752e-06	TRUE
6	CCHCR1	Uterus	0.338738678666982	HLA	0.000251554218515212	FALSE
6	CCHCR1	Skin_Not_Sun_Exposed_Suprapubic	0.334652669998434	HLA	1.1906285574395e-05	TRUE
6	CCHCR1	Prostate	0.320146131319428	HLA	0.00221985865877635	FALSE
6	CCHCR1	Skin_Sun_Exposed_Lower_leg	0.31445885045587	HLA	2.41218886165256e-05	TRUE
6	CCHCR1	Brain_Cerebellar_Hemisphere	0.312416288304765	HLA	1.04745406788477e-06	TRUE
6	CCHCR1	Whole_Blood	0.290949832246491	HLA	2.40138348840257e-06	TRUE
6	CCHCR1	Colon_Sigmoid	0.287616957315156	HLA	6.65690744385795e-06	TRUE
6	CCHCR1	Pituitary	0.283517175113173	HLA	5.25046944378515e-09	TRUE
6	CCHCR1	Cells_Cultured_fibroblasts	0.279165616878954	HLA	0.470006445772513	FALSE
6	CCHCR1	Brain_Putamen_basal_ganglia	0.243733057966514	HLA	2.79772540082766e-07	TRUE
6	CCHCR1	Ovary	0.23350997789409	HLA	0.000421721519665886	FALSE
6	CCHCR1	Stomach	0.2169028222183	HLA	6.52247901239729e-06	TRUE
6	CCHCR1	Brain_Spinal_cord_cervical_c-1	0.201707860716839	HLA	2.85846873398826e-05	TRUE
6	CCHCR1	Heart_Left_Ventricle	0.196603529037413	HLA	0.000313192497317548	FALSE
6	CCHCR1	Pancreas	0.193607130691448	HLA	4.91045455673719e-05	TRUE
6	CCHCR1	Minor_Salivary_Gland	0.151660604699355	HLA	5.9191989111689e-09	TRUE
6	CCHCR1	Brain_Caudate_basal_ganglia	0.137381999761544	HLA	6.05426658466319e-09	TRUE
6	CCHCR1	Brain_Substantia_nigra	0.126517460395342	HLA	3.13425051963547e-06	TRUE
6	CCHCR1	Brain_Cortex	0.123287088499291	HLA	1.43568297818636e-05	TRUE
6	CCHCR1	Brain_Hippocampus	0.112623619897733	HLA	5.24883027036103e-08	TRUE
6	CCHCR1	Adrenal_Gland	0.109393509290172	HLA	2.12055378131126e-05	TRUE
6	CCHCR1	Brain_Nucleus_accumbens_basal_ganglia	0.099093856559158	HLA	8.24143399500721e-09	TRUE
6	CCHCR1	Brain_Frontal_Cortex_BA9	0.0574733073456644	HLA	5.71162902629076e-09	TRUE
6	CCHCR1	Brain_Amygdala	0.0539669473225289	HLA	1.70551295222903e-05	TRUE
6	CCHCR1	Brain_Anterior_cingulate_cortex_BA24	0.036042454151293	HLA	5.71162902629121e-09	TRUE
6	CCHCR1	Brain_Hypothalamus	0.0350713696858531	HLA	0.00101404957906432	FALSE
6	APOM	Testis	0.141676205736615	HLA	1.93521173409149e-06	TRUE
6	APOM	Muscle_Skeletal	0.0835684367203655	HLA	9.53414162146428e-09	TRUE
6	APOM	Stomach	0.0779850005168926	HLA	3.30408486822044e-05	TRUE
6	APOM	Cells_EBV-transformed_lymphocytes	0.0756396776953582	HLA	1.42157615116404e-06	TRUE
6	APOM	Cells_Cultured_fibroblasts	0.0671930841214694	HLA	1.95491647068493e-05	TRUE
6	APOM	Colon_Transverse	0.055674356165979	HLA	0.47397345902972	FALSE
6	APOM	Prostate	0.0544849765948602	HLA	3.30408486822011e-05	TRUE
6	APOM	Adrenal_Gland	0.051930231354291	HLA	5.36223941420737e-05	TRUE
6	APOM	Skin_Sun_Exposed_Lower_leg	0.0470760231336866	HLA	5.16652249261891e-05	TRUE
6	APOM	Lung	0.0428896299197159	HLA	8.17048197225049e-05	TRUE
6	APOM	Pancreas	0.0427749992648304	HLA	3.11367658250228e-05	TRUE
6	APOM	Uterus	0.0426041776889603	HLA	0.386807507078625	FALSE
6	APOM	Pituitary	0.039037119992553	HLA	3.30408486822013e-05	TRUE
6	APOM	Skin_Not_Sun_Exposed_Suprapubic	0.0366491301408693	HLA	3.38727618461153e-05	TRUE
6	APOM	Brain_Hypothalamus	0.0364900444901357	HLA	3.41349110176461e-05	TRUE
6	APOM	Adipose_Subcutaneous	0.0311279295255617	HLA	3.99027402980511e-05	TRUE
6	APOM	Small_Intestine_Terminal_Ileum	0.0285748076407527	HLA	0.447932198294615	FALSE
6	APOM	Esophagus_Muscularis	0.021256244730164	HLA	3.73695608975895e-05	TRUE
6	APOM	Whole_Blood	0.0176490254937734	HLA	3.75220721467799e-05	TRUE
6	APOM	Adipose_Visceral_Omentum	0.0176166571513324	HLA	3.30408486821994e-05	TRUE
6	APOM	Breast_Mammary_Tissue	0.0174696850939173	HLA	4.04915550160433e-05	TRUE
6	APOM	Heart_Atrial_Appendage	0.0154027904479306	HLA	2.91600092649772e-05	TRUE
6	C4A	Brain_Cerebellum	0.469987076420312	HLA	2.01734584738658e-06	TRUE
6	C4A	Kidney_Cortex	0.431849859806297	HLA	4.47995535449704e-06	TRUE
6	C4A	Brain_Cerebellar_Hemisphere	0.398735815521888	HLA	1.65940771313314e-06	TRUE
6	C4A	Thyroid	0.395770904718596	HLA	0.000327981784948769	FALSE
6	C4A	Spleen	0.391701842005893	HLA	7.53012371830142e-07	TRUE
6	C4A	Nerve_Tibial	0.383416837967513	HLA	8.34532743284986e-06	TRUE
6	C4A	Brain_Frontal_Cortex_BA9	0.36671306686139	HLA	1.2354276577885e-06	TRUE
6	C4A	Testis	0.358876790502118	HLA	2.25838894790375e-07	TRUE
6	C4A	Adrenal_Gland	0.344165571809901	HLA	0.000333415398198949	FALSE
6	C4A	Esophagus_Muscularis	0.335693433289554	HLA	6.63972260003594e-05	TRUE
6	C4A	Skin_Not_Sun_Exposed_Suprapubic	0.333553612521118	HLA	0.00106193842616994	FALSE
6	C4A	Artery_Aorta	0.330387398187172	HLA	7.35473367900883e-06	TRUE
6	C4A	Lung	0.32841373295682	HLA	4.2128566531417e-06	TRUE
6	C4A	Prostate	0.324770309620151	HLA	3.04791540668911e-06	TRUE
6	C4A	Esophagus_Mucosa	0.323508814793209	HLA	1.50517109007871e-05	TRUE
6	C4A	Pituitary	0.320715479690429	HLA	4.64903817106806e-06	TRUE
6	C4A	Adipose_Subcutaneous	0.320455204689266	HLA	0.000105347512781333	FALSE
6	C4A	Skin_Sun_Exposed_Lower_leg	0.315732190180938	HLA	0.0021632647763883	FALSE
6	C4A	Brain_Caudate_basal_ganglia	0.312202964526087	HLA	1.75516319526686e-06	TRUE
6	C4A	Heart_Atrial_Appendage	0.30930517667731	HLA	3.19901765814755e-06	TRUE
6	C4A	Cells_Cultured_fibroblasts	0.307690241275598	HLA	2.67975049450532e-06	TRUE
6	C4A	Brain_Cortex	0.305992283400578	HLA	8.89130976889858e-08	TRUE
6	C4A	Heart_Left_Ventricle	0.302907514375306	HLA	1.95386087192928e-05	TRUE
6	C4A	Esophagus_Gastroesophageal_Junction	0.302137860562399	HLA	4.84700167303181e-05	TRUE
6	C4A	Colon_Transverse	0.295534950732572	HLA	7.00651651067298e-06	TRUE
6	C4A	Cells_EBV-transformed_lymphocytes	0.293617691701956	HLA	2.65338555322393e-06	TRUE
6	C4A	Brain_Hypothalamus	0.293585965224505	HLA	2.23869936897145e-06	TRUE
6	C4A	Stomach	0.286136091816525	HLA	7.75493522327558e-06	TRUE
6	C4A	Brain_Amygdala	0.280480984319834	HLA	2.14708336756863e-06	TRUE
6	C4A	Breast_Mammary_Tissue	0.267130724458647	HLA	8.83740885743274e-06	TRUE
6	C4A	Brain_Hippocampus	0.257369939850299	HLA	1.84568846868309e-06	TRUE
6	C4A	Colon_Sigmoid	0.257243161514265	HLA	1.14189655341607e-05	TRUE
6	C4A	Adipose_Visceral_Omentum	0.253027960237034	HLA	4.74038170410721e-05	TRUE
6	C4A	Whole_Blood	0.252998044089072	HLA	3.28452710589442e-06	TRUE
6	C4A	Brain_Putamen_basal_ganglia	0.242465829979598	HLA	1.8945360807031e-06	TRUE
6	C4A	Pancreas	0.241534446541897	HLA	2.21081946967074e-06	TRUE
6	C4A	Artery_Tibial	0.233817358372662	HLA	1.25539421626173e-05	TRUE
6	C4A	Brain_Anterior_cingulate_cortex_BA24	0.21975733049038	HLA	3.60629832487861e-06	TRUE
6	C4A	Minor_Salivary_Gland	0.218327468895042	HLA	8.06975168172319e-05	TRUE
6	C4A	Brain_Spinal_cord_cervical_c-1	0.211367878311046	HLA	2.46445112203296e-06	TRUE
6	C4A	Artery_Coronary	0.205577227441414	HLA	4.14671166557052e-06	TRUE
6	C4A	Brain_Nucleus_accumbens_basal_ganglia	0.204348690579808	HLA	1.44803783415093e-06	TRUE
6	C4A	Ovary	0.203008887725199	HLA	4.15057706793616e-06	TRUE
6	C4A	Muscle_Skeletal	0.194853936910133	HLA	6.85503717271589e-06	TRUE
6	C4A	Small_Intestine_Terminal_Ileum	0.178181855599396	HLA	1.93932492739012e-06	TRUE
6	C4A	Uterus	0.164137555457635	HLA	0.000955597839901415	FALSE
6	C4A	Brain_Substantia_nigra	0.138927214662258	HLA	4.77885798679463e-06	TRUE
6	ATF6B	Brain_Spinal_cord_cervical_c-1	0.465694347724107	HLA	6.07625489316348e-06	TRUE
6	ATF6B	Cells_Cultured_fibroblasts	0.380046090940585	HLA	0.00122683790896333	FALSE
6	ATF6B	Heart_Atrial_Appendage	0.351347235773767	HLA	0.00334988542053258	FALSE
6	ATF6B	Heart_Left_Ventricle	0.307296820584178	HLA	0.00410171146049691	FALSE
6	ATF6B	Adrenal_Gland	0.297449649929173	HLA	0.00867864991294379	FALSE
6	ATF6B	Brain_Hippocampus	0.28620912562484	HLA	9.66681933093976e-05	FALSE
6	ATF6B	Muscle_Skeletal	0.275203006311358	HLA	0.000300750817443674	FALSE
6	ATF6B	Nerve_Tibial	0.262555098184272	HLA	0.0041196146520855	FALSE
6	ATF6B	Pancreas	0.242267767197468	HLA	9.10083826589157e-05	TRUE
6	ATF6B	Lung	0.206451213410274	HLA	0.00728301924135023	FALSE
6	ATF6B	Adipose_Subcutaneous	0.198291918669111	HLA	0.0015520318935553	FALSE
6	ATF6B	Artery_Aorta	0.195887372369372	HLA	0.00425245206019087	FALSE
6	ATF6B	Stomach	0.194705229060138	HLA	0.00310141526706011	FALSE
6	ATF6B	Colon_Sigmoid	0.193425351521433	HLA	0.00870975321374853	FALSE
6	ATF6B	Breast_Mammary_Tissue	0.188412523193193	HLA	0.00414899507285042	FALSE
6	ATF6B	Skin_Sun_Exposed_Lower_leg	0.184801424430299	HLA	0.0029142980391432	FALSE
6	ATF6B	Brain_Putamen_basal_ganglia	0.182108190145631	HLA	0.000517893626028788	FALSE
6	ATF6B	Brain_Anterior_cingulate_cortex_BA24	0.164374706875947	HLA	2.29153004293984e-06	TRUE
6	ATF6B	Brain_Substantia_nigra	0.160893438051238	HLA	4.10471816069701e-06	TRUE
6	ATF6B	Brain_Amygdala	0.16012963089122	HLA	7.09026157907661e-06	TRUE
6	ATF6B	Artery_Tibial	0.156692077776328	HLA	0.00281511443072983	FALSE
6	ATF6B	Uterus	0.150959301561961	HLA	8.86329722201906e-05	TRUE
6	ATF6B	Brain_Caudate_basal_ganglia	0.148491049164504	HLA	5.60848988770334e-06	TRUE
6	ATF6B	Adipose_Visceral_Omentum	0.146385654306322	HLA	0.00147977219071574	FALSE
6	ATF6B	Colon_Transverse	0.143831538461829	HLA	0.00288766740536984	FALSE
6	ATF6B	Skin_Not_Sun_Exposed_Suprapubic	0.139994259079183	HLA	0.0032353329432753	FALSE
6	ATF6B	Brain_Frontal_Cortex_BA9	0.133997961692933	HLA	0.000574030434686094	FALSE
6	ATF6B	Prostate	0.131738004487306	HLA	0.00301826044746224	FALSE
6	ATF6B	Brain_Nucleus_accumbens_basal_ganglia	0.122825475703829	HLA	0.000414183930405465	FALSE
6	ATF6B	Esophagus_Muscularis	0.120992018337222	HLA	0.000359548258264526	FALSE
6	ATF6B	Esophagus_Gastroesophageal_Junction	0.117734895770593	HLA	0.00186525131876663	FALSE
6	ATF6B	Minor_Salivary_Gland	0.114382810149907	HLA	0.000997114275022093	FALSE
6	ATF6B	Brain_Cortex	0.108715874620429	HLA	2.69705074913191e-06	TRUE
6	ATF6B	Esophagus_Mucosa	0.1007254100292	HLA	0.000211976854467732	FALSE
6	ATF6B	Brain_Hypothalamus	0.100664841222702	HLA	0.000160426840791832	FALSE
6	ATF6B	Small_Intestine_Terminal_Ileum	0.0988860735458361	HLA	0.000252411140587206	FALSE
6	ATF6B	Thyroid	0.0839673668296826	HLA	0.00035739108443273	FALSE
6	ATF6B	Artery_Coronary	0.0707716666125949	HLA	0.0109414223457199	FALSE
6	ATF6B	Cells_EBV-transformed_lymphocytes	0.0457364943010838	HLA	0.00114694482602736	FALSE
6	ATF6B	Testis	0.0381112929116245	HLA	0.00233788689505354	FALSE
6	ATF6B	Spleen	0.0370587841021902	HLA	0.0046551184117506	FALSE
6	ATF6B	Brain_Cerebellar_Hemisphere	0.0322112691766142	HLA	3.51541314209751e-05	TRUE
6	ATF6B	Whole_Blood	0.016460619812535	HLA	0.00327235031842032	FALSE
6	RNF5	Colon_Transverse	0.292976582388427	HLA	1.14455439947155e-09	TRUE
6	RNF5	Brain_Cerebellar_Hemisphere	0.273166749369204	HLA	6.84760858292562e-06	TRUE
6	RNF5	Muscle_Skeletal	0.259249523407056	HLA	1.07390068176747e-10	TRUE
6	RNF5	Brain_Cerebellum	0.252813653387471	HLA	7.09354048943402e-06	TRUE
6	RNF5	Adrenal_Gland	0.24437953644819	HLA	6.58802850775205e-09	TRUE
6	RNF5	Brain_Spinal_cord_cervical_c-1	0.241923051580369	HLA	1.20526488658857e-07	TRUE
6	RNF5	Stomach	0.239305823550724	HLA	5.49240671775683e-09	TRUE
6	RNF5	Pancreas	0.237068598911489	HLA	2.44956218478532e-11	TRUE
6	RNF5	Cells_EBV-transformed_lymphocytes	0.210713173791528	HLA	8.87610440937829e-10	TRUE
6	RNF5	Brain_Frontal_Cortex_BA9	0.18122841670236	HLA	2.78129026524351e-07	TRUE
6	RNF5	Esophagus_Muscularis	0.161332295898543	HLA	4.54384703201983e-07	TRUE
6	RNF5	Thyroid	0.159313288601564	HLA	4.68137589153425e-09	TRUE
6	RNF5	Spleen	0.143175043236347	HLA	1.32566582313368e-08	TRUE
6	RNF5	Colon_Sigmoid	0.130325387666137	HLA	6.53624215620728e-09	TRUE
6	RNF5	Heart_Left_Ventricle	0.130207855808038	HLA	6.69435618454909e-09	TRUE
6	RNF5	Prostate	0.121282582501589	HLA	1.75629283513353e-09	TRUE
6	RNF5	Skin_Not_Sun_Exposed_Suprapubic	0.119871531371974	HLA	3.94875459951293e-09	TRUE
6	RNF5	Pituitary	0.119530219527217	HLA	1.21361893951595e-09	TRUE
6	RNF5	Minor_Salivary_Gland	0.110594510795696	HLA	7.30043690893452e-10	TRUE
6	RNF5	Heart_Atrial_Appendage	0.11045208805792	HLA	2.88535962625237e-07	TRUE
6	RNF5	Brain_Cortex	0.101810549459614	HLA	1.67468777417419e-07	TRUE
6	RNF5	Kidney_Cortex	0.100266203804772	HLA	9.23706823298842e-10	TRUE
6	RNF5	Cells_Cultured_fibroblasts	0.0842055783879839	HLA	8.71416824249351e-09	TRUE
6	RNF5	Lung	0.0807665948300467	HLA	1.26266541274537e-08	TRUE
6	RNF5	Small_Intestine_Terminal_Ileum	0.0776303977713468	HLA	5.72065939011565e-10	TRUE
6	RNF5	Esophagus_Gastroesophageal_Junction	0.0761006787557889	HLA	2.19443325167039e-08	TRUE
6	RNF5	Nerve_Tibial	0.0757484105589228	HLA	8.07238450198474e-06	TRUE
6	RNF5	Brain_Amygdala	0.073786143986112	HLA	9.2370682329869e-10	TRUE
6	RNF5	Artery_Tibial	0.0665101511123967	HLA	4.39595999661898e-05	TRUE
6	RNF5	Skin_Sun_Exposed_Lower_leg	0.0663332326738788	HLA	2.96617832461053e-09	TRUE
6	RNF5	Brain_Hypothalamus	0.0625207975396223	HLA	1.59307809428546e-09	TRUE
6	RNF5	Artery_Aorta	0.0520174984760172	HLA	9.91461685356685e-10	TRUE
6	RNF5	Testis	0.0484934646592598	HLA	1.13146683516489e-09	TRUE
6	RNF5	Brain_Hippocampus	0.0477486434294382	HLA	9.62733477390645e-07	TRUE
6	RNF5	Esophagus_Mucosa	0.0437910382524415	HLA	0.148245720310444	FALSE
6	RNF5	Brain_Substantia_nigra	0.0377479449350573	HLA	9.23706823298656e-10	TRUE
6	RNF5	Breast_Mammary_Tissue	0.03355569782972	HLA	4.13731574521797e-09	TRUE
6	RNF5	Brain_Anterior_cingulate_cortex_BA24	0.0333855931969906	HLA	9.23706823298566e-10	TRUE
6	RNF5	Whole_Blood	0.0273384421212578	HLA	0.0120714496662537	FALSE
6	RNF5	Adipose_Subcutaneous	0.0214752574408077	HLA	5.82918017837981e-09	TRUE
6	RNF5	Adipose_Visceral_Omentum	0.0137700565597381	HLA	7.59815401228639e-09	TRUE
6	PBX2	Whole_Blood	0.0845578527199734	HLA	1.05906894669839e-06	TRUE
6	PBX2	Esophagus_Mucosa	0.058962464415949	HLA	0.115996063510005	FALSE
6	PBX2	Brain_Caudate_basal_ganglia	0.0568042985647929	HLA	0.284710598115447	FALSE
6	PBX2	Esophagus_Gastroesophageal_Junction	0.0563058620056608	HLA	0.0329007855005368	FALSE
6	PBX2	Adipose_Subcutaneous	0.0558212150571018	HLA	0.605241871710827	FALSE
6	PBX2	Uterus	0.0475606215497873	HLA	0.0405039762061669	FALSE
6	PBX2	Cells_Cultured_fibroblasts	0.0473116787563904	HLA	0.065278244650378	FALSE
6	PBX2	Pancreas	0.0469534662727313	HLA	0.0257775435785295	FALSE
6	PBX2	Esophagus_Muscularis	0.0417483255476058	HLA	0.0593599966950709	FALSE
6	PBX2	Artery_Aorta	0.0392322863708443	HLA	0.209125253680664	FALSE
6	PBX2	Adrenal_Gland	0.0344347469887489	HLA	0.0523325510216894	FALSE
6	PBX2	Nerve_Tibial	0.0334310183503915	HLA	0.116672620797282	FALSE
6	PBX2	Skin_Sun_Exposed_Lower_leg	0.0333550146910588	HLA	0.713161858058384	FALSE
6	PBX2	Adipose_Visceral_Omentum	0.0321472763532245	HLA	0.307741362976704	FALSE
6	PBX2	Pituitary	0.0271939010437011	HLA	0.480753185721611	FALSE
6	PBX2	Testis	0.026793663592835	HLA	0.0409642266158259	FALSE
6	PBX2	Spleen	0.0216110191122896	HLA	4.64957756767203e-06	TRUE
6	PBX2	Colon_Sigmoid	0.0188614944437598	HLA	0.314541030133976	FALSE
6	PBX2	Artery_Tibial	0.0177343815435672	HLA	0.0303757282904092	FALSE
6	PBX2	Thyroid	0.0162617348202927	HLA	0.000157880019252372	FALSE
6	PBX2	Skin_Not_Sun_Exposed_Suprapubic	0.0129685405967809	HLA	0.266548965534444	FALSE
6	HLA-DMA	Cells_Cultured_fibroblasts	0.506931143075824	HLA	8.4926260346204e-05	TRUE
6	HLA-DMA	Brain_Cerebellum	0.445729304488535	HLA	8.13091727898219e-05	TRUE
6	HLA-DMA	Thyroid	0.421280588703117	HLA	0.000114704997576608	FALSE
6	HLA-DMA	Pancreas	0.363146742145433	HLA	8.30737415318978e-05	TRUE
6	HLA-DMA	Brain_Cortex	0.357841339665489	HLA	8.23943754773751e-05	TRUE
6	HLA-DMA	Ovary	0.342221859682355	HLA	8.75046699629503e-05	TRUE
6	HLA-DMA	Brain_Cerebellar_Hemisphere	0.338012640551972	HLA	8.23226830777389e-05	TRUE
6	HLA-DMA	Muscle_Skeletal	0.314351369169695	HLA	0.000118550676961664	FALSE
6	HLA-DMA	Brain_Hippocampus	0.280879104829574	HLA	8.09495280149753e-05	TRUE
6	HLA-DMA	Heart_Atrial_Appendage	0.277933313597679	HLA	0.000336029909634396	FALSE
6	HLA-DMA	Brain_Frontal_Cortex_BA9	0.230910113252498	HLA	7.98656012009709e-05	TRUE
6	HLA-DMA	Pituitary	0.229045530661102	HLA	8.08620932066906e-05	TRUE
6	HLA-DMA	Brain_Putamen_basal_ganglia	0.224333159670686	HLA	8.38705445559739e-05	TRUE
6	HLA-DMA	Skin_Sun_Exposed_Lower_leg	0.207352628997329	HLA	0.000239396757639392	FALSE
6	HLA-DMA	Brain_Nucleus_accumbens_basal_ganglia	0.198084121780099	HLA	0.000358892492470354	FALSE
6	HLA-DMA	Testis	0.19772800389093	HLA	0.000213710449503307	FALSE
6	HLA-DMA	Skin_Not_Sun_Exposed_Suprapubic	0.194158291697154	HLA	0.000235364098361191	FALSE
6	HLA-DMA	Esophagus_Mucosa	0.187905387080398	HLA	0.000173430470528214	FALSE
6	HLA-DMA	Esophagus_Gastroesophageal_Junction	0.182096411085314	HLA	0.000391554531950978	FALSE
6	HLA-DMA	Prostate	0.180984102908583	HLA	8.12967747424424e-05	TRUE
6	HLA-DMA	Colon_Sigmoid	0.175599701264557	HLA	0.000635606382825139	FALSE
6	HLA-DMA	Colon_Transverse	0.175159506751684	HLA	0.000403828584581552	FALSE
6	HLA-DMA	Heart_Left_Ventricle	0.165872107253986	HLA	0.0001574021966965	FALSE
6	HLA-DMA	Esophagus_Muscularis	0.163348616143166	HLA	0.000258616732999652	FALSE
6	HLA-DMA	Brain_Caudate_basal_ganglia	0.158371551139631	HLA	0.000654223625531857	FALSE
6	HLA-DMA	Stomach	0.138883441983542	HLA	8.45828585637911e-05	TRUE
6	HLA-DMA	Brain_Amygdala	0.138367354845465	HLA	0.000131997273186778	FALSE
6	HLA-DMA	Brain_Spinal_cord_cervical_c-1	0.105083655021877	HLA	8.24970079982722e-05	TRUE
6	HLA-DMA	Kidney_Cortex	0.10490834291798	HLA	9.88077621298285e-05	FALSE
6	HLA-DMA	Brain_Hypothalamus	0.100476715091629	HLA	0.000214767349520324	FALSE
6	HLA-DMA	Artery_Tibial	0.0959388787140452	HLA	0.00027792093222061	FALSE
6	HLA-DMA	Artery_Aorta	0.0956177543200779	HLA	0.000465245962569609	FALSE
6	HLA-DMA	Uterus	0.0884603083173892	HLA	8.52606893468389e-05	TRUE
6	HLA-DMA	Brain_Substantia_nigra	0.085056396798662	HLA	6.98128047566789e-05	TRUE
6	HLA-DMA	Brain_Anterior_cingulate_cortex_BA24	0.0734933844634091	HLA	6.76233166073558e-05	TRUE
6	HLA-DMA	Adipose_Subcutaneous	0.0533439800731411	HLA	0.196145817313783	FALSE
6	HLA-DMA	Whole_Blood	0.0496413922581915	HLA	0.00249702828955687	FALSE
6	HLA-DMA	Adipose_Visceral_Omentum	0.0473233025224706	HLA	0.413556135248925	FALSE
6	HLA-DMA	Nerve_Tibial	0.036614746011626	HLA	0.0128127014768117	FALSE
6	HLA-DMA	Lung	0.0270096555198811	HLA	0.0218669440524287	FALSE
6	HLA-DMA	Spleen	0.021938100047492	HLA	0.0915123458546653	FALSE
6	HLA-DMA	Breast_Mammary_Tissue	0.0171627785533351	HLA	0.00969379885452668	FALSE
6	HLA-DPA1	Cells_Cultured_fibroblasts	0.607069543944398	HLA	2.24888526324989e-05	TRUE
6	HLA-DPA1	Brain_Cerebellum	0.584855198678747	HLA	0.202687193847831	FALSE
6	HLA-DPA1	Brain_Cerebellar_Hemisphere	0.50258065198651	HLA	0.304373668788559	FALSE
6	HLA-DPA1	Skin_Sun_Exposed_Lower_leg	0.278284216415664	HLA	0.000557153096107781	FALSE
6	HLA-DPA1	Skin_Not_Sun_Exposed_Suprapubic	0.205173401471916	HLA	0.000550777214296985	FALSE
6	HLA-DPA1	Nerve_Tibial	0.204227999250412	HLA	0.000659164699929897	FALSE
6	HLA-DPA1	Testis	0.188898972730184	HLA	0.000830523120603844	FALSE
6	HLA-DPA1	Adipose_Subcutaneous	0.155634646525044	HLA	0.00896512006893601	FALSE
6	HLA-DPA1	Esophagus_Muscularis	0.154992409349522	HLA	0.000565297579655577	FALSE
6	HLA-DPA1	Artery_Tibial	0.154918169160167	HLA	0.000564386987529402	FALSE
6	HLA-DPA1	Muscle_Skeletal	0.134086085255693	HLA	0.000773070660856199	FALSE
6	HLA-DPA1	Pituitary	0.125670161670901	HLA	0.0205857710849463	FALSE
6	HLA-DPA1	Thyroid	0.124936425649858	HLA	0.0012169535926882	FALSE
6	HLA-DPA1	Minor_Salivary_Gland	0.122660486299321	HLA	0.00238494931375256	FALSE
6	HLA-DPA1	Esophagus_Mucosa	0.120682753427801	HLA	0.0025348500972085	FALSE
6	HLA-DPA1	Kidney_Cortex	0.11806884838631	HLA	0.0036034746789476	FALSE
6	HLA-DPA1	Brain_Spinal_cord_cervical_c-1	0.117780128684502	HLA	0.00381934053583472	FALSE
6	HLA-DPA1	Heart_Atrial_Appendage	0.11465793345886	HLA	0.00409533138042138	FALSE
6	HLA-DPA1	Lung	0.114030221041256	HLA	0.00132898882904775	FALSE
6	HLA-DPA1	Breast_Mammary_Tissue	0.111362388931066	HLA	0.0056740222103463	FALSE
6	HLA-DPA1	Brain_Caudate_basal_ganglia	0.110851861248453	HLA	0.00412337782062871	FALSE
6	HLA-DPA1	Colon_Transverse	0.110583595412854	HLA	0.00105349565249826	FALSE
6	HLA-DPA1	Esophagus_Gastroesophageal_Junction	0.108047255203353	HLA	0.00182013893362006	FALSE
6	HLA-DPA1	Brain_Cortex	0.103628704538837	HLA	0.00338232332829569	FALSE
6	HLA-DPA1	Brain_Anterior_cingulate_cortex_BA24	0.0986260296995919	HLA	0.00413689900573323	FALSE
6	HLA-DPA1	Artery_Aorta	0.0979230251963362	HLA	0.00144244141845472	FALSE
6	HLA-DPA1	Spleen	0.0945021105423167	HLA	0.770529294007737	FALSE
6	HLA-DPA1	Brain_Hypothalamus	0.0938264805182511	HLA	0.0023683860002555	FALSE
6	HLA-DPA1	Colon_Sigmoid	0.0934777856811522	HLA	0.000711417518257403	FALSE
6	HLA-DPA1	Brain_Nucleus_accumbens_basal_ganglia	0.0917018136238737	HLA	0.00416259515064793	FALSE
6	HLA-DPA1	Brain_Amygdala	0.0896475665429212	HLA	0.00559152668791779	FALSE
6	HLA-DPA1	Adipose_Visceral_Omentum	0.0893140746312312	HLA	0.000556361977369168	FALSE
6	HLA-DPA1	Brain_Frontal_Cortex_BA9	0.0864402158671656	HLA	0.00901960184919296	FALSE
6	HLA-DPA1	Artery_Coronary	0.0848573861568836	HLA	0.00384621747454577	FALSE
6	HLA-DPA1	Cells_EBV-transformed_lymphocytes	0.0836736798978427	HLA	0.00189889765042761	FALSE
6	HLA-DPA1	Stomach	0.0817999195783849	HLA	0.00154618371291078	FALSE
6	HLA-DPA1	Pancreas	0.0795610864468399	HLA	0.00175342150510362	FALSE
6	HLA-DPA1	Heart_Left_Ventricle	0.0722818519745914	HLA	0.000452152899473774	FALSE
6	HLA-DPA1	Whole_Blood	0.0499773827973993	HLA	0.485061857811827	FALSE
6	HLA-DPA1	Small_Intestine_Terminal_Ileum	0.0497449913131916	HLA	0.00382350000245796	FALSE
6	HLA-DPA1	Brain_Hippocampus	0.0406061819165718	HLA	0.00366615005673324	FALSE
6	HLA-DPA1	Brain_Putamen_basal_ganglia	0.0390658462208493	HLA	0.049252015589115	FALSE
6	HLA-DPA1	Prostate	0.0382279207635597	HLA	0.00377413639539736	FALSE
6	HLA-DPA1	Ovary	0.0272180136803977	HLA	0.00372602039188437	FALSE
6	HLA-DPA1	Adrenal_Gland	0.0167916455796889	HLA	0.00385113157154785	FALSE
11	FADS1	Brain_Cerebellum	0.471769872826062	FADS1	3.30957967199682e-05	TRUE
11	FADS1	Pancreas	0.43327917115472	FADS1	4.20380301938927e-05	TRUE
11	FADS1	Brain_Cerebellar_Hemisphere	0.39889786534142	FADS1	3.2075091343908e-05	TRUE
11	FADS1	Esophagus_Mucosa	0.262808997047987	FADS1	3.46376339996566e-05	TRUE
11	FADS1	Brain_Cortex	0.211552961577427	FADS1	3.39396704733718e-05	TRUE
11	FADS1	Brain_Hippocampus	0.183987676775376	FADS1	7.2954465160236e-05	TRUE
11	FADS1	Testis	0.181491886188663	FADS1	0.00108364773542161	FALSE
11	FADS1	Brain_Putamen_basal_ganglia	0.16093549638172	FADS1	3.36847492600717e-05	TRUE
11	FADS1	Nerve_Tibial	0.149087268299699	FADS1	5.48251596384286e-05	TRUE
11	FADS1	Brain_Hypothalamus	0.148862559598981	FADS1	3.52926024041069e-05	TRUE
11	FADS1	Brain_Spinal_cord_cervical_c-1	0.145816268529091	FADS1	4.26424038260493e-05	TRUE
11	FADS1	Brain_Frontal_Cortex_BA9	0.142919218809984	FADS1	3.40466964148168e-05	TRUE
11	FADS1	Stomach	0.137345423839179	FADS1	6.39340512136566e-05	TRUE
11	FADS1	Kidney_Cortex	0.130883419981218	FADS1	0.000100136365791242	FALSE
11	FADS1	Brain_Caudate_basal_ganglia	0.11882962682663	FADS1	3.41286533040063e-05	TRUE
11	FADS1	Uterus	0.10969176759224	FADS1	0.000100136365791234	FALSE
11	FADS1	Thyroid	0.107392320996571	FADS1	3.48141716493809e-05	TRUE
11	FADS1	Colon_Sigmoid	0.107305880025139	FADS1	3.44873385050762e-05	TRUE
11	FADS1	Brain_Anterior_cingulate_cortex_BA24	0.106677124761373	FADS1	0.000120686810895242	FALSE
11	FADS1	Muscle_Skeletal	0.0981913337169598	FADS1	4.16999929928791e-05	TRUE
11	FADS1	Heart_Left_Ventricle	0.0950084069236491	FADS1	3.37958262459267e-05	TRUE
11	FADS1	Prostate	0.0899552692589321	FADS1	4.41231540783054e-05	TRUE
11	FADS1	Minor_Salivary_Gland	0.0829908204000834	FADS1	8.3403215695997e-05	TRUE
11	FADS1	Brain_Amygdala	0.0828490843738473	FADS1	7.26242048957825e-05	TRUE
11	FADS1	Esophagus_Gastroesophageal_Junction	0.0791886860263491	FADS1	0.000349268489983512	FALSE
11	FADS1	Cells_Cultured_fibroblasts	0.0771331372518788	FADS1	0.00035780925336545	FALSE
11	FADS1	Artery_Tibial	0.0718378488137886	FADS1	0.00153441857916269	FALSE
11	FADS1	Esophagus_Muscularis	0.0693813980471361	FADS1	0.000120525078697565	FALSE
11	FADS1	Brain_Substantia_nigra	0.0548595113405989	FADS1	8.62510575630297e-05	TRUE
11	FADS1	Brain_Nucleus_accumbens_basal_ganglia	0.0525040584115853	FADS1	3.42571217962435e-05	TRUE
11	FADS1	Adipose_Subcutaneous	0.0498751956051267	FADS1	3.73505682993705e-05	TRUE
11	FADS1	Spleen	0.0482157488516577	FADS1	0.595445255123504	FALSE
11	FADS1	Artery_Aorta	0.0434913206372316	FADS1	3.44549434319336e-05	TRUE
11	FADS1	Artery_Coronary	0.0424767543805407	FADS1	0.000100136365791235	FALSE
11	FADS1	Adipose_Visceral_Omentum	0.0413402293872936	FADS1	3.47605583953119e-05	TRUE
11	FADS1	Lung	0.0372672829518853	FADS1	3.56607681324786e-05	TRUE
11	FADS1	Heart_Atrial_Appendage	0.0337757037642625	FADS1	7.07844320312174e-05	TRUE
11	FADS1	Pituitary	0.0282814466162203	FADS1	3.98068285061009e-05	TRUE
11	FADS1	Ovary	0.0248070960456874	FADS1	9.69156562328794e-05	FALSE
11	FADS1	Whole_Blood	0.0247965419703762	FADS1	0.00907761803193452	FALSE
11	FADS1	Colon_Transverse	0.0193934481680478	FADS1	3.75180172151246e-05	TRUE
11	FADS1	Adrenal_Gland	0.0184658219511885	FADS1	4.95742884289916e-05	TRUE
11	FADS1	Breast_Mammary_Tissue	0.0125493540983461	FADS1	0.383335147640353	FALSE
11	FADS1	Skin_Sun_Exposed_Lower_leg	0.0122688237065376	FADS1	6.01613746928608e-05	TRUE
12	FAM109A	Kidney_Cortex	0.116036878923683	OAS	6.88580349139677e-05	TRUE
12	FAM109A	Pituitary	0.0861226352979965	OAS	0.0306694855277876	FALSE
12	FAM109A	Nerve_Tibial	0.0583396040184777	OAS	0.94439077595934	FALSE
12	FAM109A	Spleen	0.0543981790353233	OAS	0.414519526499786	FALSE
12	FAM109A	Artery_Aorta	0.0320475528883969	OAS	0.35496453820729	FALSE
12	FAM109A	Cells_Cultured_fibroblasts	0.0288526198596737	OAS	0.651916982865819	FALSE
12	FAM109A	Heart_Left_Ventricle	0.0257431764110037	OAS	0.196860012271669	FALSE
12	FAM109A	Lung	0.0231567701909604	OAS	0.135843932398185	FALSE
12	FAM109A	Heart_Atrial_Appendage	0.0153798438608324	OAS	0.111633268446415	FALSE
12	FAM109A	Esophagus_Muscularis	0.0130993227683348	OAS	0.733878714329155	FALSE
12	FAM109A	Skin_Not_Sun_Exposed_Suprapubic	0.0123663562701875	OAS	0.4490759921056	FALSE
12	FAM109A	Testis	0.0122727619338367	OAS	0.95776800103611	FALSE
12	OAS3	Cells_Cultured_fibroblasts	0.423451153421233	OAS	8.77882735760637e-06	TRUE
12	OAS3	Spleen	0.0907147204627013	OAS	0.00714316909538125	FALSE
12	OAS3	Pancreas	0.0446901168702894	OAS	6.30779264134162e-06	TRUE
12	OAS3	Esophagus_Mucosa	0.0397719182851068	OAS	7.26643096021602e-06	TRUE
12	OAS3	Pituitary	0.0385341982205774	OAS	0.151486772024285	FALSE
12	OAS3	Ovary	0.0307230691279756	OAS	0.646607648341547	FALSE
12	OAS3	Prostate	0.0283452108608909	OAS	0.11893669404349	FALSE
12	OAS3	Small_Intestine_Terminal_Ileum	0.0223507466866564	OAS	0.00946236398124733	FALSE
12	OAS3	Whole_Blood	0.0220266819875283	OAS	0.000106430448169596	FALSE
12	OAS3	Thyroid	0.0195383420830112	OAS	0.948680299622626	FALSE
12	OAS3	Testis	0.0175296752841305	OAS	0.000105050986530114	FALSE
12	OAS3	Skin_Not_Sun_Exposed_Suprapubic	0.0160125346183124	OAS	0.00117291188003152	FALSE
12	OAS3	Stomach	0.0141761674336407	OAS	0.611824293331658	FALSE
12	OAS3	Breast_Mammary_Tissue	0.0130446649165187	OAS	0.122985416137766	FALSE
12	OAS3	Adipose_Visceral_Omentum	0.012131455030098	OAS	0.00685536883324653	FALSE
17	NUP85	Brain_Cerebellar_Hemisphere	0.624907079697804	Novel	7.02463503713047e-05	TRUE
17	NUP85	Brain_Cerebellum	0.616506477511303	Novel	8.19341177366167e-05	TRUE
17	NUP85	Pancreas	0.531077002924893	Novel	6.51083984434943e-05	TRUE
17	NUP85	Pituitary	0.530019738888481	Novel	7.45692150395657e-05	TRUE
17	NUP85	Thyroid	0.523640762937096	Novel	4.80648762303485e-05	TRUE
17	NUP85	Testis	0.499343054004607	Novel	4.89623670924838e-05	TRUE
17	NUP85	Colon_Sigmoid	0.475648157624035	Novel	3.58709495303862e-05	TRUE
17	NUP85	Artery_Aorta	0.471675145372617	Novel	4.35447225442277e-05	TRUE
17	NUP85	Prostate	0.459629776463584	Novel	4.20048141047989e-05	TRUE
17	NUP85	Esophagus_Muscularis	0.453959581397261	Novel	5.82225782722834e-05	TRUE
17	NUP85	Ovary	0.436299012689033	Novel	5.27003256672951e-05	TRUE
17	NUP85	Whole_Blood	0.436278741877747	Novel	6.71137570005222e-05	TRUE
17	NUP85	Brain_Caudate_basal_ganglia	0.435773527787568	Novel	7.64446900110843e-05	TRUE
17	NUP85	Brain_Putamen_basal_ganglia	0.421306289490916	Novel	7.44826146551603e-05	TRUE
17	NUP85	Brain_Nucleus_accumbens_basal_ganglia	0.418750306239492	Novel	7.29398721723355e-05	TRUE
17	NUP85	Colon_Transverse	0.417002366750087	Novel	5.48884740423916e-05	TRUE
17	NUP85	Esophagus_Gastroesophageal_Junction	0.413283366285733	Novel	4.45256113596184e-05	TRUE
17	NUP85	Brain_Hippocampus	0.385346681587021	Novel	7.1043542520912e-05	TRUE
17	NUP85	Artery_Tibial	0.383983231359881	Novel	5.50124301632962e-05	TRUE
17	NUP85	Artery_Coronary	0.38388337051764	Novel	4.19492871811243e-05	TRUE
17	NUP85	Esophagus_Mucosa	0.379963073448715	Novel	5.86027400885045e-05	TRUE
17	NUP85	Stomach	0.378210607729185	Novel	4.21692338146796e-05	TRUE
17	NUP85	Brain_Amygdala	0.375781610368189	Novel	7.10791721419884e-05	TRUE
17	NUP85	Adipose_Visceral_Omentum	0.372750244791365	Novel	5.69059778353207e-05	TRUE
17	NUP85	Brain_Cortex	0.368159830682424	Novel	8.7085583617002e-05	TRUE
17	NUP85	Heart_Atrial_Appendage	0.364705054701072	Novel	4.41298195946809e-05	TRUE
17	NUP85	Nerve_Tibial	0.36353677239509	Novel	4.23976105331545e-05	TRUE
17	NUP85	Heart_Left_Ventricle	0.352611042542992	Novel	4.75000294810191e-05	TRUE
17	NUP85	Brain_Substantia_nigra	0.350843382373438	Novel	9.19248831168001e-05	TRUE
17	NUP85	Small_Intestine_Terminal_Ileum	0.347994651472888	Novel	5.00406776915942e-05	TRUE
17	NUP85	Lung	0.347653203054778	Novel	5.67192709531108e-05	TRUE
17	NUP85	Kidney_Cortex	0.344783595265293	Novel	0.000119390667023713	FALSE
17	NUP85	Skin_Not_Sun_Exposed_Suprapubic	0.339177175869883	Novel	5.11166913675697e-05	TRUE
17	NUP85	Minor_Salivary_Gland	0.335851814341632	Novel	4.20792173268987e-05	TRUE
17	NUP85	Brain_Hypothalamus	0.333989970720927	Novel	5.87955182936661e-05	TRUE
17	NUP85	Uterus	0.325131593135594	Novel	4.52526499903274e-05	TRUE
17	NUP85	Breast_Mammary_Tissue	0.325004809091877	Novel	5.7632083068711e-05	TRUE
17	NUP85	Brain_Frontal_Cortex_BA9	0.300769090879719	Novel	9.49900534029493e-05	FALSE
17	NUP85	Brain_Anterior_cingulate_cortex_BA24	0.295691314082289	Novel	6.87791185326625e-05	TRUE
17	NUP85	Brain_Spinal_cord_cervical_c-1	0.288023412770014	Novel	4.73374215087274e-05	TRUE
17	NUP85	Spleen	0.270522300494353	Novel	4.57351270506526e-05	TRUE
17	NUP85	Muscle_Skeletal	0.265013288571652	Novel	5.62390654737153e-05	TRUE
17	NUP85	Adrenal_Gland	0.255457668916247	Novel	4.48468967518429e-05	TRUE
17	NUP85	Skin_Sun_Exposed_Lower_leg	0.230411252282994	Novel	5.29020218545752e-05	TRUE
17	NUP85	Adipose_Subcutaneous	0.228387000793546	Novel	5.61178180996727e-05	TRUE
17	NUP85	Cells_EBV-transformed_lymphocytes	0.143334951738262	Novel	3.99807681028382e-05	TRUE
17	NUP85	Cells_Cultured_fibroblasts	0.0468610267881096	Novel	4.10306851863367e-05	TRUE
17	GGA3	Breast_Mammary_Tissue	0.21798494385803	Novel	4.9066023255467e-05	TRUE
17	GGA3	Adipose_Subcutaneous	0.186256895529277	Novel	0.000113516242000859	FALSE
17	GGA3	Adipose_Visceral_Omentum	0.16942087994127	Novel	0.0233604951657929	FALSE
17	GGA3	Pancreas	0.159197030986186	Novel	0.000141063062653935	FALSE
17	GGA3	Adrenal_Gland	0.157063964590553	Novel	4.55799253873388e-05	TRUE
17	GGA3	Lung	0.1525901112858	Novel	5.95485232935808e-05	TRUE
17	GGA3	Stomach	0.148438569970735	Novel	0.000109229453413997	FALSE
17	GGA3	Minor_Salivary_Gland	0.13641243621173	Novel	3.46572864443798e-05	TRUE
17	GGA3	Esophagus_Mucosa	0.132223866203174	Novel	0.0354902635632088	FALSE
17	GGA3	Brain_Cerebellum	0.123235712464803	Novel	7.87226756047411e-05	TRUE
17	GGA3	Pituitary	0.12307132494119	Novel	8.00941192692581e-05	TRUE
17	GGA3	Heart_Atrial_Appendage	0.119186235585826	Novel	5.00993077420846e-05	TRUE
17	GGA3	Thyroid	0.113521792070646	Novel	4.73218872236033e-05	TRUE
17	GGA3	Brain_Cerebellar_Hemisphere	0.104237821723769	Novel	6.69408869173474e-05	TRUE
17	GGA3	Heart_Left_Ventricle	0.101234449549132	Novel	7.67309786514875e-05	TRUE
17	GGA3	Skin_Not_Sun_Exposed_Suprapubic	0.100671414985899	Novel	4.75764561400987e-05	TRUE
17	GGA3	Spleen	0.0998808188382718	Novel	5.03902268317617e-05	TRUE
17	GGA3	Colon_Transverse	0.0923170416185533	Novel	0.000155888482582319	FALSE
17	GGA3	Prostate	0.0845346198043176	Novel	5.07725419255725e-05	TRUE
17	GGA3	Nerve_Tibial	0.0813640565431684	Novel	4.91257821691762e-05	TRUE
17	GGA3	Colon_Sigmoid	0.0782167148927135	Novel	0.000139986249608292	FALSE
17	GGA3	Whole_Blood	0.075841540030403	Novel	9.38245267317332e-05	FALSE
17	GGA3	Skin_Sun_Exposed_Lower_leg	0.066221155500803	Novel	4.7978975207764e-05	TRUE
17	GGA3	Esophagus_Gastroesophageal_Junction	0.0653288691284893	Novel	5.90703577978856e-05	TRUE
17	GGA3	Cells_Cultured_fibroblasts	0.0576936987380234	Novel	0.543963281305978	FALSE
17	GGA3	Ovary	0.0567940604305391	Novel	4.54503737946554e-05	TRUE
17	GGA3	Uterus	0.0484514578313919	Novel	4.16081337426275e-05	TRUE
17	GGA3	Artery_Coronary	0.043257969193335	Novel	0.000179772788921553	FALSE
17	GGA3	Small_Intestine_Terminal_Ileum	0.0351050451644435	Novel	4.79514588314317e-05	TRUE
17	GGA3	Brain_Nucleus_accumbens_basal_ganglia	0.031416952557306	Novel	4.16081337426274e-05	TRUE
17	GGA3	Cells_EBV-transformed_lymphocytes	0.0310692865254933	Novel	0.00152730137262129	FALSE
17	GGA3	Testis	0.0261091270424513	Novel	4.16081337426267e-05	TRUE
17	GGA3	Artery_Aorta	0.0258565306080224	Novel	5.47006918607079e-05	TRUE
17	GGA3	Artery_Tibial	0.0258137399983815	Novel	6.27576115961948e-05	TRUE
17	GGA3	Esophagus_Muscularis	0.025401222595773	Novel	0.000107350299768916	FALSE
17	MRPS7	Brain_Cerebellar_Hemisphere	0.414252023198624	Novel	2.42006359036433e-05	TRUE
17	MRPS7	Spleen	0.38374397038867	Novel	4.03798326024786e-05	TRUE
17	MRPS7	Brain_Cerebellum	0.380476808946585	Novel	0.00116207144106889	FALSE
17	MRPS7	Adrenal_Gland	0.344636960424379	Novel	2.79926603038836e-05	TRUE
17	MRPS7	Esophagus_Mucosa	0.33821379029488	Novel	1.78244860419129e-05	TRUE
17	MRPS7	Cells_EBV-transformed_lymphocytes	0.337381141180268	Novel	2.34181964283679e-05	TRUE
17	MRPS7	Heart_Left_Ventricle	0.333434551611407	Novel	5.0427664316951e-05	TRUE
17	MRPS7	Heart_Atrial_Appendage	0.325208627298199	Novel	3.00779152474884e-05	TRUE
17	MRPS7	Pituitary	0.313234703940025	Novel	3.14545389984451e-05	TRUE
17	MRPS7	Pancreas	0.309987924385611	Novel	2.87612410627684e-05	TRUE
17	MRPS7	Colon_Transverse	0.293123995209321	Novel	3.12847003266305e-05	TRUE
17	MRPS7	Stomach	0.271513732186241	Novel	2.92408128511505e-05	TRUE
17	MRPS7	Thyroid	0.266958314542761	Novel	3.61353919179239e-05	TRUE
17	MRPS7	Cells_Cultured_fibroblasts	0.26409494178958	Novel	4.10330152168985e-05	TRUE
17	MRPS7	Nerve_Tibial	0.247660425899563	Novel	3.79896986155135e-05	TRUE
17	MRPS7	Minor_Salivary_Gland	0.243753760267318	Novel	6.83347365143291e-06	TRUE
17	MRPS7	Whole_Blood	0.241132743268908	Novel	3.36802344879114e-05	TRUE
17	MRPS7	Esophagus_Gastroesophageal_Junction	0.238111665687599	Novel	2.63022830298403e-05	TRUE
17	MRPS7	Artery_Aorta	0.237681342880947	Novel	4.01731792841048e-05	TRUE
17	MRPS7	Lung	0.23318053672168	Novel	9.13188145127916e-05	TRUE
17	MRPS7	Esophagus_Muscularis	0.225187740365686	Novel	3.52873640882701e-05	TRUE
17	MRPS7	Skin_Sun_Exposed_Lower_leg	0.223843176180374	Novel	1.27296374189392e-05	TRUE
17	MRPS7	Prostate	0.215477921797099	Novel	3.30990590153638e-05	TRUE
17	MRPS7	Adipose_Subcutaneous	0.213399836905051	Novel	3.23321820249867e-05	TRUE
17	MRPS7	Small_Intestine_Terminal_Ileum	0.210303667681246	Novel	1.51653544170103e-05	TRUE
17	MRPS7	Breast_Mammary_Tissue	0.209002041223246	Novel	3.240692131601e-05	TRUE
17	MRPS7	Skin_Not_Sun_Exposed_Suprapubic	0.195572274896631	Novel	2.94039875869717e-05	TRUE
17	MRPS7	Ovary	0.181051404666621	Novel	3.06773272115896e-05	TRUE
17	MRPS7	Uterus	0.180503698809869	Novel	2.48138442076171e-05	TRUE
17	MRPS7	Muscle_Skeletal	0.159812697168729	Novel	3.99640731777131e-05	TRUE
17	MRPS7	Adipose_Visceral_Omentum	0.146902060178709	Novel	3.18782332223218e-05	TRUE
17	MRPS7	Artery_Tibial	0.141315496544961	Novel	4.6679652756412e-05	TRUE
17	MRPS7	Colon_Sigmoid	0.134745571876049	Novel	2.88754729568573e-05	TRUE
17	MRPS7	Kidney_Cortex	0.122174983115581	Novel	3.21669207453543e-05	TRUE
17	MRPS7	Brain_Frontal_Cortex_BA9	0.121947491671302	Novel	2.86232487469046e-05	TRUE
17	MRPS7	Brain_Hypothalamus	0.11137069909538	Novel	2.70183819223667e-05	TRUE
17	MRPS7	Brain_Cortex	0.109235837214041	Novel	2.67549772919563e-05	TRUE
17	MRPS7	Brain_Nucleus_accumbens_basal_ganglia	0.108794970660314	Novel	3.1228029298497e-05	TRUE
17	MRPS7	Artery_Coronary	0.0916050494669983	Novel	3.25773496751372e-05	TRUE
17	MRPS7	Brain_Hippocampus	0.0871419790889501	Novel	1.70440248285104e-05	TRUE
17	MRPS7	Brain_Caudate_basal_ganglia	0.0868055739266322	Novel	2.67032133821281e-05	TRUE
17	MRPS7	Brain_Putamen_basal_ganglia	0.0844041902098612	Novel	3.1257884587272e-05	TRUE
17	MRPS7	Brain_Spinal_cord_cervical_c-1	0.0716816098568994	Novel	2.75881446052749e-05	TRUE
17	MRPS7	Brain_Anterior_cingulate_cortex_BA24	0.0518250566543754	Novel	3.37368311299053e-05	TRUE
